# Supplementary material for: Smoothing a rugged protein folding landscape by sequence-based redesign
Source: Sci Rep. 2016 Sep 26;6:33958. doi: 10.1038/srep33958 (PMC5036219; doi:10.1038/srep33958)
Supplement: Supplementary Information [file srep33958-s2.zip]

Archive with 3 entries (2 files):
- Supplementary dataset 1_fasta.fasta
- __MACOSX/
- __MACOSX/._Supplementary dataset 1_fasta.fasta
